# Supplementary material for: Screening of Monoamine Oxidase Inhibitors from Seeds of Nigella glandulifera Freyn et Sint. by Ligand Fishing and Their Neuroprotective Activity
Source: Plants (Basel). 2023 Feb 15;12(4):882. doi: 10.3390/plants12040882 (PMC9960078; doi:10.3390/plants12040882)
Supplement: Supplementary file 1 [file plants-12-00882-s001.zip]

Archive with 1 entries (1 files):
- plants-2190806-supplementary.pdf
